# Supplementary material for: Identification on mitogen-activated protein kinase signaling cascades by integrating protein interaction with transcriptional profiling analysis in cotton
Source: Sci Rep. 2018 May 25;8:8178. doi: 10.1038/s41598-018-26400-w (PMC5970168; doi:10.1038/s41598-018-26400-w)
Supplement: Supplementary file 2 — Dataset 1 [file 41598_2018_26400_MOESM2_ESM.xlsx]

## Sheet: Sheet1
Supplementary Dataset 1. List of MAPKKK genes in A. thaliana, G. raimondii, G. arboreum, G. barbadense and G. hirsutum.
	A. thaliana		G. raimondii		G. arboreum		G. barbadense		G. hrisutum
	Gene name	Accession number	Gene name	Accession number	Gene name	Accession number	Gene name	Accession number	Gene name	Accession number
	AtZIK1	AT3G51630	GrZIK1	Gorai.011G128900.1	GaZIK1	Cotton_A_32350	GbZIK1A	GOBAR_AA12670	GhZIK1A	Gh_A10G1328
							GbZIK1D	GOBAR_DD01532	GhZIK1D	Gh_D10G1149
	AtZIK2	AT5G58350	GrZIK2	Gorai.013G272100.1	GaZIK2	Cotton_A_10470	GbZIK2A	GOBAR_AA07430	GhZIK2A	Gh_A13G2060
							GbZIK2D	GOBAR_DD32410	GhZIK2D	Gh_D13G2461
	AtZIK3	AT3G22420
	AtZIK4	AT3G04910	GrZIK4	Gorai.007G285300.1	GaZIK4		GbZIK4A	GOBAR_AA39463	GhZIK4A	Gh_A11G2311
							GbZIK4D	GOBAR_DD27763	GhZIK4D	Gh_D11G2621
	AtZIK5	AT3G18750	GrZIK5	Gorai.003G069600.1	GaZIK5	Cotton_A_40115	GbZIK5A	GOBAR_AA25039	GhZIK5A	Gh_A11G3164
							GbZIK5D	GOBAR_DD16285	GhZIK5D	Gh_D11G3451
	AtZIK6	AT5G41990	GrZIK6_1	Gorai.003G075600.1	GaZIK6_1	Cotton_A_04442	GbZIK6_1A	GOBAR_AA02514	GhZIK6_1A	Gh_A02G0963
							GbZIK6_1D	GOBAR_DD03270	GhZIK6_1D	Gh_D03G0796
			GrZIK6_2	Gorai.008G257300.1	GaZIK6_2	Cotton_A_13222	GbZIK6_2A	GOBAR_AA08540	GhZIK6_2A	Gh_A12G2159
							GbZIK6_2D	GOBAR_DD18389	GhZIK6_2D	Gh_D12G2336
	AtZIK7	AT1G49160	GrZIK7	Gorai.012G033500.1	GaZIK7	Cotton_A_19041	GbZIK7A	GOBAR_AA25039	GhZIK7A
							GbZIK7D	GOBAR_DD26804	GhZIK7D	Gh_D04G0229
	AtZIK8	AT5G55560	GrZIK8_1	Gorai.002G096100.1	GaZIK8_1	Cotton_A_06571	GbZIK8_1A	GOBAR_AA14562	GhZIK8_1A	Gh_A01G0680
							GbZIK8_1D	GOBAR_DD23996	GhZIK8_1D	Gh_D01G0701
			GrZIK8_2	Gorai.013G156000.1	GaZIK8_2	Cotton_A_15523	GbZIK8_2A	GOBAR_AA24239	GhZIK8_2A
							GbZIK8_2D	GOBAR_DD02519	GhZIK8_2D	Gh_D13G1422
			GrZIK8_3	Gorai.007G167300.1	GaZIK8_3	Cotton_A_03691	GbZIK8_3A	GOBAR_AA09689	GhZIK8_3A	Gh_A11G1393
							GbZIK8_3D	GOBAR_DD28546	GhZIK8_3D	Gh_D11G1538
	AtZIK9	AT5G28080	GrZIK9	Gorai.005G042400.1	GaZIK9	Cotton_A_08325	GbZIK9A	GOBAR_AA18471	GhZIK9A	Gh_A02G0300
							GbZIK9D	GOBAR_DD27996	GhZIK9D	Gh_D02G0364
	AtZIK10	AT1G64630	GrZIK10_1	Gorai.004G150400.1	GaZIK10_1	Cotton_A_38879	GbZIK10_1A		GhZIK10_1A	Gh_A08G1102
							GbZIK10_1D	GOBAR_DD18621	GhZIK10_1D	Gh_D08G1382
	AtZIK11	AT3G48260	GrZIK11_1	Gorai.006G269500.1	GaZIK11_1	Cotton_A_09664	GbZIK11_1A	GOBAR_AA06392	GhZIK11_1A	Gh_A09G2164
							GbZIK11_1D	GOBAR_DD38007	GhZIK11_1D	Gh_D09G2371
			GrZIK11_2	Gorai.001G064400.1	GaZIK11_2	Cotton_A_18604	GbZIK11_2A	GOBAR_AA30133	GhZIK11_2A	Gh_A07G0497
							GbZIK11_2D	GOBAR_DD26411	GhZIK11_2D	Gh_D07G0567
	AtMEKK1	AT1G09000	GrMEKK1	Gorai.007G296700.1	GaMEKK1	Cotton_A_31463	GbMEKK1A		GhMEKK1A	Gh_A11G2401
							GbMEKK1D	GOBAR_DD17358	GhMEKK1D	Gh_D11G2718
	AtMEKK2	AT1G54960
	AtMEKK3	AT1G53570	GrMEKK3_1	Gorai.012G034500.1	GaMEKK3_1	Cotton_A_19031	GbMEKK3_1A	GOBAR_AA25124	GhMEKK3_1A	Gh_A05G3333
							GbMEKK3_1D	GOBAR_DD26795	GhMEKK3_1D	Gh_D04G0218
			GrMEKK3_2	Gorai.008G000500.1	GaMEKK3_2	Cotton_A_27152	GbMEKK3_2A	GOBAR_AA25124	GhMEKK3_2A	Gh_A12G0002
							GbMEKK3_2D	GOBAR_DD26795	GhMEKK3_2D	Gh_D12G0004
	AtMEKK4	AT1G63700	GrMEKK4_1	Gorai.004G213200.1	GaMEKK4_1	Cotton_A_25963	GbMEKK4_1A	GOBAR_AA17475	GhMEKK4_1A	Gh_A08G1641
							GbMEKK4_1D	GOBAR_DD37476	GhMEKK4_1D	Gh_D08G2716
			GrMEKK4_2	Gorai.006G049500.1	GaMEKK4_2	Cotton_A_39061	GbMEKK4_2A	GOBAR_AA06824	GhMEKK4_2A	Gh_A09G2509
							GbMEKK4_2D	GOBAR_DD22129	GhMEKK4_2D	Gh_D09G0424
	AtMEKK5	AT5G66850	GrMEKK5_1	Gorai.007G053300.1	GaMEKK5_1	Cotton_A_02043	GbMEKK5_1A	GOBAR_AA21917	GhMEKK5_1A	Gh_A11G0423
							GbMEKK5_1D	GOBAR_DD14229	GhMEKK5_1D	Gh_D11G0492
			GrMEKK5_2	Gorai.008G073600.1	GaMEKK5_2	Cotton_A_40870	GbMEKK5_2A	GOBAR_AA20455	GhMEKK5_2A	Gh_A12G0645
							GbMEKK5_2D	GOBAR_DD15494	GhMEKK5_2D	Gh_D12G0854
			GrMEKK5_3	Gorai.011G104700.1	GaMEKK5_3	Cotton_A_35704	GbMEKK5_3A	GOBAR_AA09402	GhMEKK5_3A	Gh_A10G0833
							GbMEKK5_3D	GOBAR_DD12508	GhMEKK5_3D	Gh_D10G0923
	AtMEKK6	AT3G07980	GrMEKK6	Gorai.005G210100.1	GaMEKK6	Cotton_A_08956	GbMEKK6A	GOBAR_AA18638	GhMEKK6A	Gh_A03G1448
							GbMEKK6D	GOBAR_DD05005	GhMEKK6D	Gh_D02G1908
	AtMEKK7	AT3G13530	GrMEKK7_1	Gorai.002G016000.1	GaMEKK7_1	Cotton_A_00102	GbMEKK7_1A	GOBAR_AA34553	GhMEKK7_1A	Gh_A01G2045
							GbMEKK7_1D	GOBAR_DD05005	GhMEKK7_1D	Gh_D01G0148
			GrMEKK7_2	Gorai.008G149400.1	GaMEKK7_2	Cotton_A_14578	GbMEKK7_2A	GOBAR_AA05264	GhMEKK7_2A	Gh_A12G1226
							GbMEKK7_2D	GOBAR_DD24292	GhMEKK7_2D	Gh_D12G1351
	AtMEKK8	AT4G08500
	AtMEKK9	AT4G08480
	AtMEKK10	AT4G08470	GrMEKK10_1	Gorai.009G242600.1	GaMEKK10_1	Cotton_A_16130	GbMEKK10_1A	GOBAR_AA01830	GhMEKK10_1A	Gh_A05G1997
							GbMEKK10_1D	GOBAR_DD00544	GhMEKK10_1D	Gh_D05G3799
			GrMEKK10_2	Gorai.005G091700.1	GaMEKK10_2	Cotton_A_25487	GbMEKK10_2A	GOBAR_AA07445	GhMEKK10_2A	Gh_A02G0770
							GbMEKK10_2D	GOBAR_DD00544	GhMEKK10_2D	Gh_D02G0817
	AtMEKK11	AT4G12020
	AtMEKK12	AT3G06030	GrMEKK12	Gorai.006G052900.1	GaMEKK12	Cotton_A_25950	GbMEKK12A	GOBAR_AA03196	GhMEKK12A	Gh_A09G0532
							GbMEKK12D	GOBAR_DD23907	GhMEKK12D	Gh_D09G0528
	AtMEKK13	AT1G07150	GrMEKK13_1	Gorai.003G146500.1	GaMEKK13_1	Cotton_A_04215	GbMEKK13_1A	GOBAR_AA30983	GhMEKK13_1A	Gh_A03G0235
							GbMEKK13_1D	GOBAR_DD25222	GhMEKK13_1D	Gh_D03G1335
			GrMEKK13_2	Gorai.013G269600.1	GaMEKK13_2	Cotton_A_10495	GbMEKK13_2A	GOBAR_AA07415	GhMEKK13_2A	Gh_A13G2034
							GbMEKK13_2D	GOBAR_DD24266	GhMEKK13_2D	Gh_D13G2436
	AtMEKK14	AT2G30040	GrMEKK14_1	Gorai.004G232400.1	GaMEKK14_1	Cotton_A_05162	GbMEKK14_1A	GOBAR_AA32504	GhMEKK14_1A	Gh_A08G1792
							GbMEKK14_1D	GOBAR_DD13675	GhMEKK14_1D	Gh_D08G2141
			GrMEKK14_2	Gorai.012G061300.1	GaMEKK14_2	Cotton_A_23440	GbMEKK14_2A	GOBAR_AA18258	GhMEKK14_2A
							GbMEKK14_2D		GhMEKK14_2D	Gh_D05G1016
	AtMEKK15	AT5G55090	GrMEKK15	Gorai.002G091000.1	GaMEKK15		GbMEKK15A	GOBAR_AA20064	GhMEKK15A	Gh_A01G0637
							GbMEKK15D	GOBAR_DD35765	GhMEKK15D	Gh_D01G0655
	AtMEKK16	AT4G26890
	AtMEKK17	AT2G32510	GrMEKK17	Gorai.011G012900.1	GaMEKK17		GbMEKK17A	GOBAR_AA21536	GhMEKK17A	Gh_A10G0115
							GbMEKK17D	GOBAR_DD25115	GhMEKK17D	Gh_D10G0119
	AtMEKK18	AT1G05100	GrMEKK18	Gorai.009G180300.1	GaMEKK18	Cotton_A_04668	GbMEKK18A	GOBAR_AA40021	GhMEKK18A	Gh_A05G1471
							GbMEKK18D	GOBAR_DD18132	GhMEKK18D	Gh_D05G1644
	AtMEKK19	AT5G67080	GrMEKK19	Gorai.011G106000.1	GaMEKK19	Cotton_A_30140	GbMEKK19A		GhMEKK19A	Gh_A10G0824
							GbMEKK19D	GOBAR_DD12444	GhMEKK19D	Gh_D10G0936
	AtMEKK20	AT3G50310	GrMEKK20	Gorai.003G025400.1	GaMEKK20	Cotton_A_23536	GbMEKK20A		GhMEKK20A	Gh_A02G1500
							GbMEKK20D	GOBAR_DD11032	GhMEKK20D	Gh_D03G0213
	AtMEKK21	AT4G36950	GrMEKK21_1	Gorai.008G077000.1	GaMEKK21_1	Cotton_A_31082	GbMEKK21_1A	GOBAR_AA22110	GhMEKK21_1A	Gh_A12G0663
							GbMEKK21_1D	GOBAR_DD12936	GhMEKK21_1D	Gh_D12G0667
			GrMEKK21_2	Gorai.003G075600.1	GaMEKK21_2	Cotton_A_04442	GbMEKK21_2A	GOBAR_AA02514	GhMEKK21_2A	Gh_A11G3113
							GbMEKK21_2D	GOBAR_DD03270	GhMEKK21_2D	Gh_D11G1937
	AtEDR1	AT1G08720
	AtCTR1	AT5G03730	GrCTR1_1	Gorai.006G158200.1	GaCTR1_1	Cotton_A_13447	GbCTR1_1A	GOBAR_AA15198	GhCTR1_1A	Gh_A09G2456
							GbCTR1_1D	GOBAR_DD00095	GhCTR1_1D	Gh_D09G1340
			GrCTR1_2	Gorai.009G408200.1	GaCTR1_2	Cotton_A_40060	GbCTR1_2A	GOBAR_AA15198	GhCTR1_2A	Gh_A04G0554
							GbCTR1_2D	GOBAR_DD00095	GhCTR1_2D	Gh_D04G1009
			GrCTR1_3	Gorai.002G159900.1	GaCTR1_3	Cotton_A_38492	GbCTR1_3A	GOBAR_AA32232	GhCTR1_3A	Gh_A01G1158
							GbCTR1_3D	GOBAR_DD01863	GhCTR1_3D	Gh_D01G1262
	AtRAF3	AT5G11850	GrRAF3_1	Gorai.001G022800.1	GaRAF3_1	Cotton_A_05616	GbRAF3_1A	GOBAR_AA28870	GhRAF3_1A	Gh_A07G2324
							GbRAF3_1D	GOBAR_DD26517	GhRAF3_1D	Gh_D07G0191
			GrRAF3_2	Gorai.009G045200.1	GaRAF3_2	Cotton_A_14004	GbRAF3_2A	GOBAR_AA38346	GhRAF3_2A	Gh_A05G0331
							GbRAF3_2D	GOBAR_DD16124	GhRAF3_2D	Gh_D05G0436
			GrRAF3_3	Gorai.010G101300.1	GaRAF3_3	Cotton_A_34840	GbRAF3_3A	GOBAR_AA15353	GhRAF3_3A	Gh_A06G0801
							GbRAF3_3D	GOBAR_DD12044	GhRAF3_3D	Gh_D06G0921
	AtRAF4	AT1G18160	GrRAF4	Gorai.006G056600.1	GaRAF4	Cotton_A_37624	GbRAF4A	GOBAR_AA40714	GhRAF4A	Gh_A09G2495
							GbRAF4D	GOBAR_DD07643	GhRAF4D	Gh_D09G2474
	AtRAF5	AT1G73660	GrRAF5	Gorai.008G289300.1	GaRAF5	Cotton_A_01431	GbRAF5A	GOBAR_AA20945	GhRAF5A	Gh_A12G2725
							GbRAF5D	GOBAR_DD18777	GhRAF5D	Gh_D12G2549
	AtRAF6	AT4G24480	GrRAF6_1	Gorai.010G033900.1	GaRAF6_1	Cotton_A_02771	GbRAF6_1A	GOBAR_AA33954	GhRAF6_1A	Gh_A06G0255
							GbRAF6_1D	GOBAR_DD32216	GhRAF6_1D	Gh_D06G0257
			GrRAF6_2	Gorai.009G228800.1	GaRAF6_2	Cotton_A_19487	GbRAF6_2A	GOBAR_AA33954	GhRAF6_2A	Gh_A05G1868
							GbRAF6_2D	GOBAR_DD34251	GhRAF6_2D	Gh_D05G2102
	AtRAF7	AT3G06620	GrRAF7	Gorai.011G200300.1	GaRAF7	Cotton_A_29627	GbRAF7A	GOBAR_AA04963	GhRAF7A	Gh_A10G1536
							GbRAF7D	GOBAR_DD26569	GhRAF7D	Gh_D10G2568
	AtRAF8	AT3G06630	GrRAF8	Gorai.006G258400.1	GaRAF8	Cotton_A_10571	GbRAF8A	GOBAR_AA40575	GhRAF8A	Gh_A09G2057
							GbRAF8D	GOBAR_DD26569	GhRAF8D	Gh_D09G2264
	AtRAF9	AT3G06640	GrRAF9	Gorai.006G080100.1	GaRAF9	Cotton_A_16533	GbRAF9A	GOBAR_AA17432	GhRAF9A	Gh_A09G0640
							GbRAF9D	GOBAR_DD26569	GhRAF9D	Gh_D09G0641
	AtRAF10	AT5G49470	GrRAF10	Gorai.005G067400.1	GaRAF10	Cotton_A_08722	GbRAF10A	GOBAR_AA27623	GhRAF10A	Gh_A02G0533
							GbRAF10D	GOBAR_DD03344	GhRAF10D	Gh_D02G0599
	AtRAF11	AT1G67890	GrRAF11	Gorai.005G067300.1	GaRAF11	Cotton_A_08722	GbRAF11A	GOBAR_AA27623	GhRAF11A	Gh_A02G0533
							GbRAF11D	GOBAR_DD03344	GhRAF11D	Gh_D02G0599
	AtRAF12	AT4G23050
	AtRAF13	AT2G31010
	AtRAF14	AT2G42630
	AtRAF15	AT3G58640	GrRAF15	Gorai.012G046800.1	GaRAF15	Cotton_A_27246	GbRAF15A	GOBAR_AA18978	GhRAF15A	Gh_A05G3234
							GbRAF15D	GOBAR_DD25328	GhRAF15D	Gh_D04G0373
	AtRAF16	AT1G04700
	AtRAF17	AT1G14000	GrRAF17_1	Gorai.008G179300.1	GaRAF17_1	Cotton_A_06167	GbRAF17_1A	GOBAR_AA19608	GhRAF17_1A	Gh_A12G1500
							GbRAF17_1D	GOBAR_DD14081	GhRAF17_1D	Gh_D12G1626
			GrRAF17_2	Gorai.005G142900.1	GaRAF17_2	Cotton_A_28448	GbRAF17_2A	GOBAR_AA04496	GhRAF17_2A	Gh_A03G0893
							GbRAF17_2D	GOBAR_DD23516	GhRAF17_2D	Gh_D02G1275
			GrRAF17_3	Gorai.013G089100.1	GaRAF17_3	Cotton_A_35391	GbRAF17_3A	GOBAR_AA25007	GhRAF17_3A	Gh_A13G2152
							GbRAF17_3D	GOBAR_DD06476	GhRAF17_3D	Gh_D13G0809
	AtRAF18	AT1G16270
	AtRAF19	AT1G62400	GrRAF19_1	Gorai.010G185600.1	GaRAF19_1	Cotton_A_30308	GbRAF19_1A	GOBAR_AA09082	GhRAF19_1A	Gh_A06G1346
							GbRAF19_1D	GOBAR_DD04039	GhRAF19_1D	Gh_D06G1679
			GrRAF19_2	Gorai.011G010500.1	GaRAF19_2	Cotton_A_08479	GbRAF19_2A	GOBAR_AA11164	GhRAF19_2A	Gh_A10G0092
							GbRAF19_2D	GOBAR_DD17848	GhRAF19_2D	Gh_D10G0096
	AtRAF20	AT1G79570
	AtRAF21	AT2G17700	GrRAF21	Gorai.007G190200.1	GaRAF21	Cotton_A_22156	GbRAF21A	GOBAR_AA16029	GhRAF21A	Gh_A11G1578
							GbRAF21D	GOBAR_DD06115	GhRAF21D	Gh_D11G1734
	AtRAF22	AT2G24360	GrRAF22	Gorai.001G001200.1	GaRAF22	Cotton_A_28171	GbRAF22A	GOBAR_AA22327	GhRAF22A	Gh_A07G0007
							GbRAF22D	GOBAR_DD26160	GhRAF22D	Gh_D07G0013
	AtRAF23	AT2G31800	GrRAF23	Gorai.006G233100.1	GaRAF23	Cotton_A_12483	GbRAF23A	GOBAR_AA27743	GhRAF23A	Gh_A09G2330
							GbRAF23D	GOBAR_DD37629	GhRAF23D	Gh_D09G2040
	AtRAF24	AT2G35050
	AtRAF25	AT2G43850	GrRAF25	Gorai.005G007700.1	GaRAF25	Cotton_A_04353	GbRAF25A	GOBAR_AA27743	GhRAF25A	Gh_A02G0065
							GbRAF25D	GOBAR_DD37470	GhRAF25D	Gh_D02G0077
	AtRAF26	AT4G14780
	AtRAF27	AT4G18950
	AtRAF28	AT4G31170
	AtRAF29	AT4G35780	GrRAF29	Gorai.003G005100.1	GaRAF29	Cotton_A_01519	GbRAF29A	GOBAR_AA16029	GhRAF29A	Gh_A02G1677
							GbRAF29D	GOBAR_DD26959	GhRAF29D	Gh_D03G0044
	AtRAF30	AT4G38470	GrRAF30_1	Gorai.009G190600.1	GaRAF30_1	Cotton_A_29705	GbRAF30_1A		GhRAF30_1A	Gh_A05G1563
							GbRAF30_1D	GOBAR_DD17084	GhRAF30_1D	Gh_D05G1740
			GrRAF30_2	Gorai.002G002100.1	GaRAF30_2	Cotton_A_00254	GbRAF30_2A	GOBAR_AA40094	GhRAF30_2A	Gh_A01G0015
							GbRAF30_2D	GOBAR_DD25606	GhRAF30_2D	Gh_D01G0014
			GrRAF30_3	Gorai.012G157000.1	GaRAF30_3	Cotton_A_08871	GbRAF30_3A	GOBAR_AA28774	GhRAF30_3A	Gh_A04G1464
							GbRAF30_3D	GOBAR_DD18292	GhRAF30_3D	Gh_D04G1660
			GrRAF30_4	Gorai.002G201200.1	GaRAF30_4	Cotton_A_21757	GbRAF30_4A	GOBAR_AA18992	GhRAF30_4A	Gh_A01G1425
							GbRAF30_4D	GOBAR_DD12283	GhRAF30_4D	Gh_D01G1663
	AtRAF31	AT5G01850	GrRAF31_1	Gorai.005G004900.1	GaRAF31_1	Cotton_A_04325	GbRAF31_1A	GOBAR_AA12135	GhRAF31_1A	Gh_A02G0039
							GbRAF31_1D	GOBAR_DD12919	GhRAF31_1D	Gh_D02G0052
			GrRAF31_2	Gorai.006G234800.1	GaRAF31_2	Cotton_A_12470	GbRAF31_2A	GOBAR_AA38462	GhRAF31_2A	Gh_A09G2300
							GbRAF31_2D	GOBAR_DD15117	GhRAF31_2D	Gh_Sca006294G01
	AtRAF32	AT5G40540	GrRAF32	Gorai.001G266100.1	GaRAF32	Cotton_A_11560	GbRAF32A	GOBAR_AA00475	GhRAF32A	Gh_A07G2059
							GbRAF32D	GOBAR_DD05743	GhRAF32D	Gh_D07G2274
	AtRAF33	AT5G50000	GrRAF33	Gorai.008G294700.1	GaRAF33	Cotton_A_01481	GbRAF33A	GOBAR_AA15541	GhRAF33A	Gh_A12G2474
							GbRAF33D	GOBAR_DD32888	GhRAF33D	Gh_D12G2602
	AtRAF34	AT5G50180	GrRAF34	Gorai.012G064800.1	GaRAF34	Cotton_A_08426	GbRAF34A	GOBAR_AA38221	GhRAF34A	Gh_A05G3096
							GbRAF34D	GOBAR_DD16662	GhRAF34D	Gh_D04G0544
	AtRAF35	AT5G57610	GrRAF35_1	Gorai.004G101000.1	GaRAF35_1	Cotton_A_40064	GbRAF35_1A	GOBAR_AA18835	GhRAF35_1A	Gh_A08G0768
							GbRAF35_1D	GOBAR_DD18669	GhRAF35_1D	Gh_D08G0914
			GrRAF35_2	Gorai.009G006600.1	GaRAF35_2	Cotton_A_16898	GbRAF35_2A	GOBAR_AA39259	GhRAF35_2A	Gh_A05G3990
							GbRAF35_2D	GOBAR_DD15035	GhRAF35_2D	Gh_D05G0049
	AtRAF36	AT5G58950
	AtRAF37	AT5G66710
	AtRAF38	AT3G01490	GrRAF38_1	Gorai.007G076700.1	GaRAF38_1	Cotton_A_20623	GbRAF38_1A	GOBAR_AA18130	GhRAF38_1A	Gh_A11G0625
							GbRAF38_1D	GOBAR_DD15227	GhRAF38_1D	Gh_D11G0713
			GrRAF38_2	Gorai.001G261300.1	GaRAF38_2	Cotton_A_28872	GbRAF38_2A	GOBAR_AA16015	GhRAF38_2A	Gh_A07G2013
							GbRAF38_2D	GOBAR_DD36128	GhRAF38_2D	Gh_D07G2234
			GrRAF38_3	Gorai.012G061300.1	GaRAF38_3	Cotton_A_28872	GbRAF38_3A	GOBAR_AA16015	GhRAF38_3A	Gh_A05G3126
							GbRAF38_3D	GOBAR_DD36128	GhRAF38_3D	Gh_D04G0511
	AtRAF39	AT3G22750	GrRAF39_1	Gorai.006G241500.1	GaRAF39_1	Cotton_A_16502	GbRAF39_1A	GOBAR_AA29473	GhRAF39_1A	Gh_A09G1912
							GbRAF39_1D	GOBAR_DD28904	GhRAF39_1D	Gh_D09G2110
			GrRAF39_2	Gorai.005G044700.1	GaRAF39_2	Cotton_A_08349	GbRAF39_2A	GOBAR_AA22768	GhRAF39_2A	Gh_A02G0323
							GbRAF39_2D	GOBAR_DD33357	GhRAF39_2D	Gh_D02G0388
			GrRAF39_3	Gorai.011G167400.1	GaRAF39_3	Cotton_A_36512	GbRAF39_3A	GOBAR_AA29473	GhRAF39_3A	Gh_A10G2303
							GbRAF39_3D	GOBAR_DD12371	GhRAF39_3D	Gh_D10G1489
			GrRAF39_4	Gorai.007G139200.1	GaRAF39_4	Cotton_A_08199	GbRAF39_4A	GOBAR_AA05410	GhRAF39_4A
							GbRAF39_4D	GOBAR_DD35794	GhRAF39_4D	Gh_D11G1299
			GrRAF39_5	Gorai.008G003000.1	GaRAF39_5	Cotton_A_22016	GbRAF39_5A	GOBAR_AA12907	GhRAF39_5A	Gh_A12G0024
							GbRAF39_5D	GOBAR_DD01664	GhRAF39_5D	Gh_D12G0028
			GrRAF39_6	Gorai.004G077900.1	GaRAF39_6	Cotton_A_16981	GbRAF39_6A	GOBAR_AA05410	GhRAF39_6A	Gh_A08G0596
							GbRAF39_6D	GOBAR_DD25384	GhRAF39_6D	Gh_D08G0691
	AtRAF40	AT3G24720
	AtRAF41	AT3G27560	GrRAF41	Gorai.006G034500.1	GaRAF41	Cotton_A_35636	GbRAF41A	GOBAR_AA00475	GhRAF41A	Gh_A09G0293
							GbRAF41D	GOBAR_DD16662	GhRAF41D	Gh_D09G0297
	AtRAF42	AT3G46920	GrRAF42_1	Gorai.010G056300.1	GaRAF42_1	Cotton_A_08386	GbRAF42_1A	GOBAR_AA33208	GhRAF42_1A	Gh_A06G0421
							GbRAF42_1D	GOBAR_DD04704	GhRAF42_1D	Gh_D06G0459
			GrRAF42_2	Gorai.009G012400.1	GaRAF42_2	Cotton_A_11502	GbRAF42_2A	GOBAR_AA27728	GhRAF42_2A	Gh_A05G0047
							GbRAF42_2D	GOBAR_DD23557	GhRAF42_2D	Gh_D05G0100
	AtRAF43	AT3G46930
	AtRAF44	AT3G50720
	AtRAF45	AT3G50730
	AtRAF46	AT3G59830	GrRAF46	Gorai.011G131000.1	GaRAF46	Cotton_A_39478	GbRAF46A	GOBAR_AA33667	GhRAF46A	Gh_A10G1309
							GbRAF46D	GOBAR_DD07185	GhRAF46D
	AtRAF47	AT3G58760
	AtRAF48	AT3G63260
