# Supplementary material for: Identification on mitogen-activated protein kinase signaling cascades by integrating protein interaction with transcriptional profiling analysis in cotton
Source: Sci Rep. 2018 May 25;8:8178. doi: 10.1038/s41598-018-26400-w (PMC5970168; doi:10.1038/s41598-018-26400-w)
Supplement: Supplementary file 3 — Dataset 2 [file 41598_2018_26400_MOESM3_ESM.xlsx]

## Sheet: Sheet1
Supplementary Dataset 2. Genome-wide bioinformatics analysis of MAPKKK genes in G. raimondii
Gene name	ID*	Chr	AA length	Obtained CDS sequences	Genbank accession No.	pI	MW(KD)	Group	Exon numbers	Subcellular localization
ZIK1	Gorai.011G128900.1	Chr11	593	OK	MF150753	5.36	67.67	ZIK	6	Nuclear
ZIK2	Gorai.013G272100.1	Chr13	593	OK	MF150754	6.19	67.46	ZIK	6	Nuclear
ZIK4	Gorai.007G285300.1	Chr07	727			5.47	83.62	ZIK	5	Nuclear
ZIK5	Gorai.003G069600.1	Chr03	643	OK	MF150755	5.56	72.19	ZIK	5	Nuclear
ZIK6_1	Gorai.003G075600.1	Chr03	612			4.9	69.2	ZIK	5	Nuclear
ZIK6_2	Gorai.008G257300.1	Chr08	607	OK	MF150756	5.01	68.6	ZIK	5	Nuclear
ZIK7	Gorai.012G033500.1	Chr12	609	OK	MF150757	5.25	67.84	ZIK	5	Nuclear
ZIK8_1	Gorai.002G096100.1	Chr02	296	OK	MF150758	5.37	33.94	ZIK	2	Nuclear
ZIK8_2	Gorai.013G156000.1	Chr13	299	OK	MF150759	5.21	34.12	ZIK	4	Nuclear
ZIK8_3	Gorai.007G167300.1	Chr07	298	OK	MF150760	5.81	33.82	ZIK	2	Cytoplasmic
ZIK9	Gorai.005G042400.1	Chr05	762			5.21	86.43	ZIK	5	Nuclear
ZIK10_1	Gorai.004G150400.1	Chr04	668			4.96	75.6	ZIK	5	Nuclear
ZIK11_1	Gorai.006G269500.1	Chr06	621			5.18	69.97	ZIK	6	Nuclear
ZIK11_2	Gorai.001G064400.1	Chr01	600			5.13	67.41	ZIK	8	Nuclear
MEKK1	Gorai.007G296700.1	Chr07	646	OK	MF150710	5.72	70.96	MEKK	15	Nuclear
MEKK3_1	Gorai.012G034500.1	Chr12	662			9.2	71.69	MEKK	11	Nuclear
MEKK3_2	Gorai.008G000500.1	Chr08	660	OK	MF150711	9.05	71.33	MEKK	11	Nuclear
MEKK4_1	Gorai.004G213200.1	Chr04	897			9.22	96.45	MEKK	11	Nuclear
MEKK4_2	Gorai.006G049500.1	Chr06	896	OK	MF150712	9.29	96.69	MEKK	11	Nuclear
MEKK5_1	Gorai.007G053300.1	Chr07	711	OK	MF150713	8.99	78.75	MEKK	11	Nuclear
MEKK5_2	Gorai.008G073600.1	Chr08	724			8.68	79.39	MEKK	11	Nuclear
MEKK5_3	Gorai.011G104700.1	Chr11	613			8.47	67.53	MEKK	9	Nuclear
MEKK6	Gorai.005G210100.1	Chr05	1428			5.96	156.99	MEKK	11	Nuclear
MEKK7_1	Gorai.002G016000.1	Chr02	1390			6.06	153.15	MEKK	24	Nuclear
MEKK7_2	Gorai.008G149400.1	Chr08	1419			6.06	156.73	MEKK	24	Nuclear
MEKK10_1	Gorai.009G242600.1	Chr09	590	OK	MF150714	5.65	65.72	MEKK	8	Nuclear
MEKK10_2	Gorai.005G091700.1	Chr05	589	OK	MF150715	5.89	65.25	MEKK	8	Nuclear
MEKK12	Gorai.006G052900.1	Chr06	668	OK	MF150716	6.44	73.78	MEKK	15	Nuclear
MEKK13_1	Gorai.003G146500.1	Chr03	490			7.83	54.81	MEKK	1	Chloroplast
MEKK13_2	Gorai.013G269600.1	Chr13	480	OK	MF150717	5.44	53.84	MEKK	1	Extracellular
MEKK14_1	Gorai.004G232400.1	Chr04	495			5.63	55.42	MEKK	1	Extracellular
MEKK14_2	Gorai.012G061300.1	Chr12	519			5.36	58.04	MEKK	5	PlasmaMembrane
MEKK15	Gorai.002G091000.1	Chr02	437			4.65	48.84	MEKK	1	Cytoplasmic
MEKK17	Gorai.011G012900.1	Chr11	446	OK	MF150718	5.58	49.38	MEKK	1	Cytoplasmic
MEKK18	Gorai.009G180300.1	Chr09	526			5.74	58.88	MEKK	2	PlasmaMembrane
MEKK19	Gorai.011G106000.1	Chr11	336	OK	MF150719	5.78	36.99	MEKK	1	Cytoplasmic
MEKK20	Gorai.003G025400.1	Chr03	338	OK	MF150720	4.97	37.35	MEKK	1	Cytoplasmic
MEKK21_1	Gorai.008G077000.1	Chr08	350	OK	MF150721	5.52	38.97	MEKK	1	Chloroplast
MEKK21_2	Gorai.003G075600.1	Chr03	359			5.48	39.85	MEKK	5	Chloroplast
CTR1_1	Gorai.006G158200.1	Chr06	851	OK	MF150722	6.23	94.46	RAF	15	Nuclear
CTR1_2	Gorai.009G408200.1	Chr09	851	OK	MF150723	6.06	94.48	RAF	15	Nuclear
CTR1_3	Gorai.002G159900.1	Chr02	859	OK	MF150724	6.12	94.92	RAF	15	Nuclear
RAF3_1	Gorai.001G022800.1	Chr01	937			5.68	104.27	RAF	13	Cytoplasmic
RAF3_2	Gorai.009G045200.1	Chr09	923			5.7	102.48	RAF	13	Cytoplasmic
RAF3_3	Gorai.010G101300.1	Chr10	919			5.41	101.97	RAF	13	Cytoplasmic
RAF4	Gorai.006G056600.1	Chr06	1038			5.51	113.71	RAF	4	Nuclear
RAF5	Gorai.008G289300.1	Chr08	1007			5.51	110.28	RAF	13	Nuclear
RAF6_1	Gorai.010G033900.1	Chr10	915			6.95	102.02	RAF	15	Nuclear
RAF6_2	Gorai.009G228800.1	Chr09	948			6.31	105.68	RAF	15	Nuclear
RAF7	Gorai.011G200300.1	Chr11	775			6.35	86.02	RAF	13	Nuclear
RAF8	Gorai.006G258400.1	Chr06	804			7.65	88.98	RAF	11	Nuclear
RAF9	Gorai.006G080100.1	Chr06	767			6.58	85.43	RAF	12	Nuclear
RAF10	Gorai.005G067400.1	Chr05	739	OK	MF150725	7.94	81.94	RAF	13	Nuclear
RAF11	Gorai.005G067300.1	Chr05	740			7.58	81.96	RAF	13	Nuclear
RAF15	Gorai.012G046800.1	Chr12	782	OK	MF150726	5.9	87.74	RAF	15	Nuclear
RAF17_1	Gorai.008G179300.1	Chr08	427	OK	MF150727	8.62	48.02	RAF	11	Mitochondrial
RAF17_2	Gorai.005G142900.1	Chr05	430	OK	MF150728	9.05	48.49	RAF	11	Mitochondrial
RAF17_3	Gorai.013G089100.1	Chr13	422	OK	MF150729	8.6	47.29	RAF	11	Mitochondrial
RAF19_1	Gorai.010G185600.1	Chr10	371			9.14	42.42	RAF	3	Nuclear
RAF19_2	Gorai.011G010500.1	Chr11	374	OK	MF150730	8.92	42.57	RAF	3	Nuclear
RAF21	Gorai.007G190200.1	Chr07	576	OK	MF150731	6.26	65.38	RAF	16	Nuclear
RAF22	Gorai.001G001200.1	Chr01	415	OK	MF150732	8.11	46.35	RAF	2	Chloroplast
RAF23	Gorai.006G233100.1	Chr06	509			8.91	57.52	RAF	11	Mitochondrial
RAF25	Gorai.005G007700.1	Chr05	475	OK	MF150733	9.25	54.04	RAF	11	Mitochondrial
RAF29	Gorai.003G005100.1	Chr03	571			5.73	64.31	RAF	16	Cytoplasmic
RAF30_1	Gorai.009G190600.1	Chr09	546	OK	MF150734	6.67	61.88	RAF	15	Cytoplasmic
RAF30_2	Gorai.002G002100.1	Chr02	552	OK	MF150735	6.09	62.28	RAF	16	Cytoplasmic
RAF30_3	Gorai.012G157000.1	Chr12	591	OK	MF150736	5.76	66.89	RAF	16	Cytoplasmic
RAF30_4	Gorai.002G201200.1	Chr02	575	OK	MF150737	5.71	65.08	RAF	16	Cytoplasmic
RAF31_1	Gorai.005G004900.1	Chr05	353	OK	MF150738	8.92	39.42	RAF	6	Cytoplasmic
RAF31_2	Gorai.006G234800.1	Chr06	355	OK	MF150739	8.82	39.84	RAF	5	Cytoplasmic
RAF32	Gorai.001G266100.1	Chr01	354	OK	MF150740	6.57	39.98	RAF	6	Cytoplasmic
RAF33	Gorai.008G294700.1	Chr08	399	OK	MF150741	5.42	44.39	RAF	6	Nuclear
RAF34	Gorai.012G064800.1	Chr12	353	OK	MF150742	5.98	39.89	RAF	6	Cytoplasmic
RAF35_1	Gorai.004G101000.1	Chr04	1137			5.56	126.21	RAF	8	Nuclear
RAF35_2	Gorai.009G006600.1	Chr09	1107			5.46	122.84	RAF	8	Cytoplasmic
RAF38_1	Gorai.007G076700.1	Chr07	377	OK	MF150743	7.94	42.04	RAF	6	Cytoplasmic
RAF38_2	Gorai.001G261300.1	Chr01	381	OK	MF150744	7.92	42.44	RAF	6	Nuclear
RAF38_3	Gorai.012G061300.1	Chr12	374	OK	MF150745	7.52	41.92	RAF	5	Nuclear
RAF39_1	Gorai.006G241500.1	Chr06	391	OK	MF150746	8.38	43.63	RAF	6	Cytoplasmic
RAF39_2	Gorai.005G044700.1	Chr05	383	OK	MF150747	8.19	42.4	RAF	6	Cytoplasmic
RAF39_3	Gorai.011G167400.1	Chr11	391	OK	MF150748	8.65	43.44	RAF	6	Nuclear
RAF39_4	Gorai.007G139200.1	Chr07	391			8.35	43.59	RAF	6	Nuclear
RAF39_5	Gorai.008G003000.1	Chr08	390	OK	MF150749	8.17	43.49	RAF	6	Cytoplasmic
RAF39_6	Gorai.004G077900.1	Chr04	381	OK	MF150750	7.05	42.54	RAF	6	Cytoplasmic
RAF41	Gorai.006G034500.1	Chr06	351	OK	MF150751	8.09	39.69	RAF	6	Cytoplasmic
RAF42_1	Gorai.010G056300.1	Chr10	1360			5.18	147.72	RAF	9	Nuclear
RAF42_2	Gorai.009G012400.1	Chr09	1403			5.29	151.51	RAF	9	Nuclear
RAF46	Gorai.011G131000.1	Chr11	472	OK	MF150752	9.16	53.38	RAF	11	Mitochondrial
* Gene ID information in G. raimondii was obtained from http://www.phytozome.net/
