# Supplementary material for: Identification on mitogen-activated protein kinase signaling cascades by integrating protein interaction with transcriptional profiling analysis in cotton
Source: Sci Rep. 2018 May 25;8:8178. doi: 10.1038/s41598-018-26400-w (PMC5970168; doi:10.1038/s41598-018-26400-w)
Supplement: Supplementary file 4 — Dataset 3 [file 41598_2018_26400_MOESM4_ESM.xlsx]

## Sheet: Sheet1
Supplementary Dataset 3. Ka/Ks value and evolutionary selection for the duplicated gene pairs in GrMAPKKKs.
	Duplicated gene pairs		Ka	Ks	Ka/Ks	Selection type	Duplication type
Sub-family	duplicated gene1	duplicated gene2
	GrZIK6_1	GrZIK6_2	0.1165	0.4227	0.2756	purifying selection	segmental
	GrZIK8_1	GrZIK8_2	0.059	0.6806	0.0867	purifying selection	segmental
ZIK-like family	GrZIK8_2	GrZIK8_3	0.1728	0.3766	0.4588	purifying selection	segmental
	GrZIK8_1	GrZIK8_3	0.1742	0.3935	0.4426	purifying selection	segmental
	GrZIK11_1	GrZIK11_2	0.0903	0.4901	0.1842	purifying selection	segmental
	GrMEKK5_1	GrMEKK5_2	0.1601	0.4282	0.3739	purifying selection	segmental
	GrMEKK5_1	GrMEKK5_3	0.1697	0.428	0.3965	purifying selection	segmental
	GrMEKK5_2	GrMEKK5_3	0.2127	0.4717	0.4509	purifying selection	segmental
	GrMEKK7_1	GrMEKK7_2	0.0838	0.3906	0.2145	purifying selection	segmental
	GrMEKK7_2	GrMEKK6	0.0823	0.3195	0.2576	purifying selection	segmental
	GrMEKK7_1	GrMEKK6	0.075	0.3246	0.2311	purifying selection	segmental
	GrMEKK10_1	GrMEKK10_2	0.1198	0.4065	0.2947	purifying selection	segmental
MEKK-like family	GrMEKK13_1	GrMEKK14_1	0.2113	0.5431	0.3891	purifying selection	segmental
	GrMEKK13_1	GrMEKK13_2	0.2112	0.5492	0.3846	purifying selection	segmental
	GrMEKK13_2	GrMEKK14_1	0.2054	0.5352	0.3838	purifying selection	segmental
	GrMEKK15	GrMEKK17	0.5487	2.6065	0.2105	purifying selection	segmental
	GrMEKK18	GrMEKK17	0.277	0.8272	0.3349	purifying selection	segmental
	GrMEKK19	GrMEKK21_1	0.1761	0.5604	0.3142	purifying selection	segmental
	GrMEKK20	GrMEKK21_1	0.147	0.873	0.1684	purifying selection	segmental
	GrMEKK20	GrMEKK19	0.2018	0.9386	0.215	purifying selection	segmental
	GrCTR1_1	GrCTR1_2	0.0813	0.3482	0.2335	purifying selection	segmental
	GrCTR1_3	GrCTR1_1	0.1022	0.4351	0.2349	purifying selection	segmental
	GrCTR1_3	GrCTR1_2	0.0791	0.3861	0.2049	purifying selection	segmental
	GrRAF3_2	GrRAF3_3	0.1156	0.382	0.3026	purifying selection	segmental
	GrRAF3_2	GrRAF3_1	0.0864	0.3083	0.2802	purifying selection	segmental
	GrRAF3_3	GrRAF3_1	0.1042	0.3544	0.294	purifying selection	segmental
	GrRAF4	GrRAF5	0.1143	0.3485	0.328	purifying selection	segmental
	GrRAF6_1	GrRAF6_2	0.0996	0.5192	0.1918	purifying selection	segmental
	GrRAF7	GrRAF9	0.1668	0.4726	0.3529	purifying selection	segmental
	GrRAF8	GrRAF11	0.1644	0.5335	0.3082	purifying selection	segmental
	GrRAF8	GrRAF7	0.1364	0.4843	0.2816	purifying selection	segmental
	GrRAF8	GrRAF9	0.1196	0.544	0.2199	purifying selection	segmental
	GrRAF11	GrRAF7	0.214	0.4673	0.4579	purifying selection	segmental
	GrRAF17_2	GrRAF17_3	0.0588	0.4309	0.1365	purifying selection	segmental
	GrRAF17_3	GrRAF17_1	0.0635	0.399	0.1591	purifying selection	segmental
	GrRAF17_2	GrRAF17_1	0.0643	0.3779	0.1702	purifying selection	segmental
	GrRAF19_1	GrRAF19_2	0.0335	0.734	0.0456	purifying selection	segmental
	GrRAF21	GrRAF30_4	0.2233	1.4443	0.1546	purifying selection	segmental
	GrRAF21	GrRAF30_1	0.3153	1.3157	0.2396	purifying selection	segmental
Raf-like family	GrRAF23	GrRAF25	0.1439	0.7015	0.2051	purifying selection	segmental
	GrRAF25	GrRAF46	0.1135	0.5643	0.2011	purifying selection	segmental
	GrRAF29	GrRAF21	0.0866	0.3126	0.277	purifying selection	segmental
	GrRAF29	GrRAF30_4	0.1867	1.3997	0.1334	purifying selection	segmental
	GrRAF29	GrRAF30_1	0.294	1.154	0.2548	purifying selection	segmental
	GrRAF30_4	GrRAF30_1	0.2495	1.2973	0.1923	purifying selection	segmental
	GrRAF30_3	GrRAF30_4	0.0776	0.4116	0.1885	purifying selection	segmental
	GrRAF31_1	GrRAF31_2	0.0424	0.4882	0.0868	purifying selection	segmental
	GrRAF38_3	GrRAF38_1	0.1162	0.6171	0.1883	purifying selection	segmental
	GrRAF38_3	GrRAF38_2	0.1014	0.634	0.1599	purifying selection	segmental
	GrRAF34	GrRAF32	0.0406	0.6344	0.064	purifying selection	segmental
	GrRAF35_1	GrRAF35_2	0.1398	0.3192	0.438	purifying selection	segmental
	GrRAF38_2	GrRAF33	0.0905	0.2853	0.3172	purifying selection	segmental
	GrRAF39_1	GrRAF39_4	0.191	1.2733	0.15	purifying selection	segmental
	GrRAF39_1	GrRAF39_6	0.1484	1.4692	0.101	purifying selection	segmental
	GrRAF39_1	GrRAF39_2	0.107	0.686	0.156	purifying selection	segmental
	GrRAF39_4	GrRAF39_6	0.1022	0.441	0.2317	purifying selection	segmental
	GrRAF39_4	GrRAF39_2	0.2125	1.6733	0.127	purifying selection	segmental
	GrRAF39_5	GrRAF39_6	0.0707	0.4782	0.1478	purifying selection	segmental
	GrRAF39_5	GrRAF39_1	0.1618	1.5032	0.1076	purifying selection	segmental
	GrRAF39_5	GrRAF39_4	0.0962	0.4514	0.2131	purifying selection	segmental
	GrRAF39_6	GrRAF39_2	0.1815	1.6463	0.1102	purifying selection	segmental
	GrRAF41	GrRAF34	0.0411	0.4884	0.0842	purifying selection	segmental
	GrRAF41	GrRAF32	0.0526	0.6086	0.0864	purifying selection	segmental
	GrRAF42_1	GrRAF42_2	0.1548	0.378	0.4095	purifying selection	segmental
	GrRAF46	GrRAF23	0.1265	0.4207	0.3007	purifying selection	segmental
