# Supplementary material for: Identification on mitogen-activated protein kinase signaling cascades by integrating protein interaction with transcriptional profiling analysis in cotton
Source: Sci Rep. 2018 May 25;8:8178. doi: 10.1038/s41598-018-26400-w (PMC5970168; doi:10.1038/s41598-018-26400-w)
Supplement: Supplementary file 5 — Dataset 4 [file 41598_2018_26400_MOESM5_ESM.xlsx]

## Sheet: Sheet1
	Supplementary Dataset 4. Comparison on the nucleotide and amino sequence of MAPKKK homoeologs in A- and D-subgenome in G. hirsutum.
	Name	A-subgenome	D-subgenome	Identified
				CDs	AA
		GhZIK1A	GhZIK1D	0.98	0.99
		GhZIK2A	GhZIK2D	0.98	0.98
		GhZIK5A	GhZIK5D	0.97	0.96
		GhZIK6_2A	GhZIK6_2D	0.98	0.98
	ZIK		GhZIK7D
			GhZIK8_1D
		GhZIK8_2A	GhZIK8_2D	0.99	0.99
		GhZIK8_3A	GhZIK8_3D	0.99	0.98
		GhZIK11A	GhZIK11D	0.97	0.96
		GhMEKK1A	GhMEKK1D	0.99	0.98
		GhMEKK3_2A	GhMEKK3_2D	0.97	0.97
		GhMEKK4_2A	GhMEKK4_2D	0.98	0.98
		GhMEKK5_1A	GhMEKK5_1D	0.98	0.98
		GhMEKK10_1A	GhMEKK10_1D	0.98	0.99
	MEKK	GhMEKK10_2A	GhMEKK10_2D	0.98	0.98
		GhMEKK12A	GhMEKK12D	0.98	0.98
		GhMEKK13_2A	GhMEKK13_2D	0.97	0.97
		GhMAPKKK17A	GhMAPKKK17D	0.98	0.98
		GhMAPKKK19A	GhMAPKKK19	0.98
		GhMEKK20A	GhMEKK20D	0.98	0.97
		GhMEKK21_1A	GhMEKK21_1D	0.98	0.98
		GhCTR1_1A	GhCTR1_1D	0.97	0.96
		GhCTR1_2A	GhCTR1_2D	0.98	0.97
		GhCTR1_3A	GhCTR1_3D	0.98	0.98
		GhRAF10A	GhRAF10D	0.98	0.98
		GhRAF15A	GhRAF15D	0.99	0.98
		GhRAF17_1A	GhRAF17_1D	0.98	0.99
		GhRAF17_2A	GhRAF17_2D	0.99	0.99
		GhRAF17_3A	GhRAF17_3D	0.98	0.98
		GhRAF19_2A	GhRAF19_2D	0.99	0.99
		GhRAF21A	GhRAF21D	0.98	0.97
		GhRAF22A	GhRAF22D	0.99	1
		GhRAF25A
		GhRAF30_1A	GhRAF30_1D	0.98	0.97
	Raf	GhRAF30_2A	GhRAF30_2D	0.98	0.98
		GhRAF30_3A	GhRAF30_3D	0.99	0.99
		GhRAF30_4A	GhRAF30_4D	0.98	0.98
		GhRAF31_1A	GhRAF31_1D	0.98	0.99
		GhRAF31_2A	GhRAF31_2D	0.98	0.98
		GhRAF32A	GhRAF32D	0.98	0.97
		GhRAF33A	GhRAF33D	0.99	0.99
		GhRAF34A	GhRAF34D	0.99	0.99
		GhRAF38_1A	GhRAF38_1D	0.99	0.98
		GhRAF38_2A	GhRAF38_2D	0.98	0.98
		GhRAF38_3A	GhRAF38_3D	0.98	0.98
		GhRAF39_1A	GhRAF39_1D	0.98	0.98
		GhRAF39_2A	GhRAF39_2D	0.98	0.98
		GhRAF39_3A	GhRAF39_3D	0.97	0.97
		GhRAF39_5A	GhRAF39_5D	0.98	0.99
		GhRAF39_6A	GhRAF39_6D	0.98	0.99
		GhRAF41A	GhRAF41D	0.98	0.98
		GhRAF46A	GhRAF46D	0.97	0.97
