# Supplementary material for: Identification on mitogen-activated protein kinase signaling cascades by integrating protein interaction with transcriptional profiling analysis in cotton
Source: Sci Rep. 2018 May 25;8:8178. doi: 10.1038/s41598-018-26400-w (PMC5970168; doi:10.1038/s41598-018-26400-w)
Supplement: Supplementary file 6 — Dataset 5 [file 41598_2018_26400_MOESM6_ESM.xlsx]

## Sheet: Sheet1
	Supplementary Dataset 5. Oligonucleotide primers used in this study
	Gene name	Forward (5'-3')	Reverse (5'-3')	Purpose
	GhZIK1	GCCATGGAGGCCAGTGAATTCATGTACCAAACACGTCTAGGGGG	CAGCTCGAGCTCGATGGATCCTCAAGATATCTTGCCTGAAACTTCTC	yeast two hybrid analysis( underlined EcoRI/BamHI enzyme sites)
	GhZIK2	GCCATGGAGGCCAGTGAATTCATGATGCGTAAAAAGCAGTTCG	CAGCTCGAGCTCGATGGATCCCTAGGATTTTATGCGGTTCTTCCC	yeast two hybrid analysis( underlined EcoRI/BamHI enzyme sites)
	GhZIK5	GCCATGGAGGCCAGTGAATTCATGGTAGTTGCAGAAACTGGAGAA	CAGCTCGAGCTCGATGGATCCCTAGTAAACCGAATGCATCTTCTTCT	yeast two hybrid analysis( underlined EcoRI/BamHI enzyme sites)
	GhZIK6_2	GCCATGGAGGCCAGTGAATTCATGGAGGTGGCTGATGACTGTG	CAGCTCGAGCTCGATGGATCCTCACATCACAGATACTTTCTTCTTTGAT	yeast two hybrid analysis( underlined EcoRI/BamHI enzyme sites)
	GhZIK7	GCCATGGAGGCCAGTGAATTCATGGTAGGAGCAGGAAGTGCAG	CAGCTCGAGCTCGATGGATCCCTAGTCTGATTGAATTTTCTTCTGGG	yeast two hybrid analysis( underlined EcoRI/BamHI enzyme sites)
	GhZIK8_1	GCCATGGAGGCCAGTGAATTCATGCAGATGCCTAGCGTCAAC	CAGCTCGAGCTCGATGGATCCTCAAACGTTTTCGTCATAATCATCA	yeast two hybrid analysis( underlined EcoRI/BamHI enzyme sites)
	GhZIK8_2	GCCATGGAGGCCAGTGAATTCATGCCTGGTGTGAATCAAGACC	CAGCTCGAGCTCGATGGATCCTTAGGCATTTTCATCATCACCG	yeast two hybrid analysis( underlined EcoRI/BamHI enzyme sites)
	GhZIK8_3	GCCATGGAGGCCAGTGAATTCATGATGCCGGCTGCTAGCA	CAGCTCGAGCTCGATGGATCCTCAAGTGGACACTGAGTCTATCTCATC	yeast two hybrid analysis( underlined EcoRI/BamHI enzyme sites)
	GhMEKK1	GCCATGGAGGCCAGTGAATTCATGCAAGACCTCTTCGGATCAG	CAGCTCGAGCTCGATGGATCCTCATTTGCCTGGAGATGCAAA	yeast two hybrid analysis( underlined EcoRI/BamHI enzyme sites)
	GhMEKK3_2	GCCATGGAGGCCAGTGAATTCATGCCTGCTTGGTGGGGT	CAGCTCGAGCTCGATGGATCCTCAAATAGGTCTCGTTCGTGGAG	yeast two hybrid analysis( underlined EcoRI/BamHI enzyme sites)
	GhMEKK4_2	GCCATGGAGGCCAGTGAATTCATGCCTTCTTGGTGGGGAAA	CAGCTCGAGCTCGATGGATCCTTAGATAATAACACTCCGGTAAGGTAAAG	yeast two hybrid analysis( underlined EcoRI/BamHI enzyme sites)
	GhMEKK5_1	GCCATGGAGGCCAGTGAATTCATGCGGTGGCTTCAGAATATTC	CAGCTCGAGCTCGATGGATCCTTATCTGAAAATATGGAGCTTCCTAGG	yeast two hybrid analysis( underlined EcoRI/BamHI enzyme sites)
	GhMEKK10_1	GCCATGGAGGCCAGTGAATTCATGCATTACCTACCTCGATTCTTTAG	CAGCTCGAGCTCGATGGATCCTCATATCCGACGACCAAGATGA	yeast two hybrid analysis( underlined EcoRI/BamHI enzyme sites)
	GhMEKK10_2	GCCATGGAGGCCAGTGAATTCATGCATCACTTACCTCGATTCTTTAG	CAGCTCGAGCTCGATGGATCCTCAAAACCGCCGGCCAAG	yeast two hybrid analysis( underlined EcoRI/BamHI enzyme sites)
	GhMEKK12	GCCATGGAGGCCAGTGAATTCATGCAGGAGCTTGTTGGATCG	CAGCTCGAGCTCGATGGATCCTTACTTGCCAGGAAATGGAGACC	yeast two hybrid analysis( underlined EcoRI/BamHI enzyme sites)
	GhMEKK13_2	GCCATGGAGGCCAGTGAATTCATGGGGAAACAGAGCAATACCC	CAGCTCGAGCTCGATGGATCCTTATGCTTGTGTTGACTGCGAAA	yeast two hybrid analysis( underlined EcoRI/BamHI enzyme sites)
	GhMEKK17	GCCATGGAGGCCAGTGAATTCATGGACTGGACACGTGGCG	CAGCTCGAGCTCGATGGATCCTTAAGGATGTGGGTTTGGATCC	yeast two hybrid analysis( underlined EcoRI/BamHI enzyme sites)
	GhMEKK19	GCCATGGAGGCCAGTGAATTCATGGAGTGGGTTCGGGGA	CAGCTCGAGCTCGATGGATCCCTACCTCAACCTCATCCAGCTGC	yeast two hybrid analysis( underlined EcoRI/BamHI enzyme sites)
	GhMEKK20	GCCATGGAGGCCAGTGAATTCATGGAGTGGGTTCGAGGGG	CAGCTCGAGCTCGATGGATCCCTACCTCAATGTGATCCAGTTCTCTG	yeast two hybrid analysis( underlined EcoRI/BamHI enzyme sites)
	GhMEKK21_1	GCCATGGAGGCCAGTGAATTCATGGAGTGGGTTCGCGGG	CAGCTCGAGCTCGATGGATCCTTAAACAACTTTTCTCACGGTGATC	yeast two hybrid analysis( underlined EcoRI/BamHI enzyme sites)
	GhCTR1_1	GCCATGGAGGCCAGTGAATTCATGGAAATGCCCGGTCGA	CAGCTCGAGCTCGATGGATCCTCAAGGAGTGGAGGGTTTAATCA	yeast two hybrid analysis( underlined EcoRI/BamHI enzyme sites)
	GhCTR1_2	GCCATGGAGGCCAGTGAATTCATGGAAATGCCCAGTCGAAGA	CAGCTCGAGCTCGATGGATCCTCAGGCAAGCAGTGGCATG	yeast two hybrid analysis( underlined EcoRI/BamHI enzyme sites)
	GhCTR1_3	GCCATGGAGGCCAGTGAATTCATGGAAATGCCCGGACGA	CAGCTCGAGCTCGATGGATCCTCAGGTATGCACTGGAATGTCAG	yeast two hybrid analysis( underlined EcoRI/BamHI enzyme sites)
	GhRAF10	GCCATGGAGGCCAGTGAATTCATGAAAACGCCGCTAGGGG	CAGCTCGAGCTCGATGGATCCTCATGATCCCTTTTGAGAGCCG	yeast two hybrid analysis( underlined EcoRI/BamHI enzyme sites)
	GhRAF15	GCCATGGAGGCCAGTGAATTCATGGAAGAGACACGAGATGATGC	CAGCTCGAGCTCGATGGATCCTCAGCAGAGAGAGTACTCGCAATC	yeast two hybrid analysis( underlined EcoRI/BamHI enzyme sites)
	GhRAF17_1	GCCATGGAGGCCAGTGAATTCATGAGCTCAGACACATGCGGC	CAGCTCGAGCTCGATGGATCCTCAAGGTACATTTTCCTTGATCTTTT	yeast two hybrid analysis( underlined EcoRI/BamHI enzyme sites)
	GhRAF17_2	GCCATGGAGGCCAGTGAATTCATGAGCTCAAGCAAATCCGG	CAGCTCGAGCTCGATGGATCCTCATGAACCGAATATATTCCAATGA	yeast two hybrid analysis( underlined EcoRI/BamHI enzyme sites)
	GhRAF17_3	GCCATGGAGGCCAGTGAATTCATGAACTCCGGCACATCCG	CAGCTCGAGCTCGATGGATCCCTACATCTTTTCAAGCCACTTGAGA	yeast two hybrid analysis( underlined EcoRI/BamHI enzyme sites)
	GhRAF19_2	GCCATGGAGGCCAGTGAATTCATGGGAACCTCATGTTTCAATGG	CAGCTCGAGCTCGATGGATCCTCAAGCCTGTACTGGTATCGAAGA	yeast two hybrid analysis( underlined EcoRI/BamHI enzyme sites)
	GhRAF21	GCCATGGAGGCCAGTGAATTCATGGCGATTGAAGATGACGC	CAGCTCGAGCTCGATGGATCCTCACAGCATCCTCCTCTTCACG	yeast two hybrid analysis( underlined EcoRI/BamHI enzyme sites)
	GhRAF22	GCCATGGAGGCCAGTGAATTCATGGTCGAGGGGCCTAAATT	CAGCTCGAGCTCGATGGATCCTCAGTCGATTGTCATTGGTTGAG	yeast two hybrid analysis( underlined EcoRI/BamHI enzyme sites)
	GhRAF25	GCCATGGAGGCCAGTGAATTCATGAAGATGGAGAACTTAGCATCGC	CAGCTCGAGCTCGATGGATCCTCATTTCCAAGGAAGCTTGAAAG	yeast two hybrid analysis( underlined EcoRI/BamHI enzyme sites)
	GhRAF30_1	GCCATGGAGGCCAGTGAATTCATGGTAATGGCGGATACGGA	CAGCTCGAGCTCGATGGATCCCTATCTACTGGCTAAGTCTTCCAAAAGA	yeast two hybrid analysis( underlined EcoRI/BamHI enzyme sites)
	GhRAF30_2	GCCATGGAGGCCAGTGAATTCATGGTGATGGAGGATACCGAGA	CAGCTCGAGCTCGATGGATCCCTACTTTGCTGCCTTTCTAAGAGCT	yeast two hybrid analysis( underlined EcoRI/BamHI enzyme sites)
	GhRAF30_3	GCCATGGAGGCCAGTGAATTCATGGTGATGGAAGTGGATAACGA	CAGCTCGAGCTCGATGGATCCTTAAAAAAGGCTATGGCTGATCAG	yeast two hybrid analysis( underlined EcoRI/BamHI enzyme sites)
	GhRAF30_4	GCCATGGAGGCCAGTGAATTCATGGTGATGGACGATAACGAGAG	CAGCTCGAGCTCGATGGATCCTTAATGGTGGCCTCTTCTAAGGG	yeast two hybrid analysis( underlined EcoRI/BamHI enzyme sites)
	GhRAF31_1	GCCATGGAGGCCAGTGAATTCATGAGTTGCAGCGAAGCAGAA	CAGCTCGAGCTCGATGGATCCTCAGTTCCTTGTCCTCTTTGCG	yeast two hybrid analysis( underlined EcoRI/BamHI enzyme sites)
	GhRAF31_2	GCCATGGAGGCCAGTGAATTCATGAGTTACAGCGAAGGAGAAACG	CAGCTCGAGCTCGATGGATCCTCATTGAGAGTTCCTTGTCTTCTTGG	yeast two hybrid analysis( underlined EcoRI/BamHI enzyme sites)
	GhRAF32	GCCATGGAGGCCAGTGAATTCATGGGATCTGGAAATGGGTTTT	CAGCTCGAGCTCGATGGATCCTCAATAACACTGGTTAAAGCAGAAGA	yeast two hybrid analysis( underlined EcoRI/BamHI enzyme sites)
	GhRAF33	GCCATGGAGGCCAGTGAATTCATGAGTAATATGAAGGAAAACAGTGATG	CAGCTCGAGCTCGATGGATCCTTAAGGCCCTCTATACCTTCTGAAG	yeast two hybrid analysis( underlined EcoRI/BamHI enzyme sites)
	GhRAF34	GCCATGGAGGCCAGTGAATTCATGGGGTCTGGAAATGATTTTTT	CAGCTCGAGCTCGATGGATCCTCAGTAACACTGGTTGAAGCAGAAC	yeast two hybrid analysis( underlined EcoRI/BamHI enzyme sites)
	GhRAF38_1	GCCATGGAGGCCAGTGAATTCATGAAGGAGAGAAGCGAGAGTGG	CAGCTCGAGCTCGATGGATCCTCAAGGTCCCCTATATCTCCTAAAA	yeast two hybrid analysis( underlined EcoRI/BamHI enzyme sites)
	GhRAF38_2	GCCATGGAGGCCAGTGAATTCATGAAGGAGCAGAAAAGTGAAAGTG	CAGCTCGAGCTCGATGGATCCTCACGGTCCCCGATATCTCC	yeast two hybrid analysis( underlined EcoRI/BamHI enzyme sites)
	GhRAF38_3	GCCATGGAGGCCAGTGAATTCATGAAGGAGAAAAGTGAGAGCGG	CAGCTCGAGCTCGATGGATCCTCAAGGTCCGCGGTATCTCC	yeast two hybrid analysis( underlined EcoRI/BamHI enzyme sites)
	GhRAF39_1	GCCATGGAGGCCAGTGAATTCATGGATTTCAAAACTGGTGAGGA	CAGCTCGAGCTCGATGGATCCTCATGGACCACGAAGCGAGG	yeast two hybrid analysis( underlined EcoRI/BamHI enzyme sites)
	GhRAF39_2	GCCATGGAGGCCAGTGAATTCATGGGTATGGATTCTAAAAGTGGAC	CAGCTCGAGCTCGATGGATCCTCATGGACCACGAGGGGC	yeast two hybrid analysis( underlined EcoRI/BamHI enzyme sites)
	GhRAF39_3	GCCATGGAGGCCAGTGAATTCATGGATTTGAAAAGTGGAGACGA	CAGCTCGAGCTCGATGGATCCTCATGGACCACGAGTAGGGAGC	yeast two hybrid analysis( underlined EcoRI/BamHI enzyme sites)
	GhRAF39_5	GCCATGGAGGCCAGTGAATTCATGGCGACAAACAAGGGTGA	CAGCTCGAGCTCGATGGATCCTCAAGGGCCACGCCGGGT	yeast two hybrid analysis( underlined EcoRI/BamHI enzyme sites)
	GhRAF39_6	GCCATGGAGGCCAGTGAATTCATGGCGACAATCAATGGTGAG	CAGCTCGAGCTCGATGGATCCTCACGGACCACGGGCAGT	yeast two hybrid analysis( underlined EcoRI/BamHI enzyme sites)
	GhRAF41	GCCATGGAGGCCAGTGAATTCATGGGATCTAAAAATGGGTTTTTT	CAGCTCGAGCTCGATGGATCCTCAACAACACCAGTTAAAGCAGAAG	yeast two hybrid analysis( underlined EcoRI/BamHI enzyme sites)
	GhRAF46	GCCATGGAGGCCAGTGAATTCATGGCATTAGCAGCTCAGTTAAAC	CAGCTCGAGCTCGATGGATCCTTATTTCCAAGGCAGCTTGAAAG	yeast two hybrid analysis( underlined EcoRI/BamHI enzyme sites)
	GhZIK1	TTGCCTTGGAGATGGTAA	TGATGGTGGACTTGAGAG	QRT-PCR expression analysis
	GhMEKK3_2	CCGATGACAAGAACAACAA	AACAACAACGCTGAACTC	QRT-PCR expression analysis
	GhMEKK4_2	AAGGCTCCAAGTCATCAT	CAATCTCCATCTGTATCATTAGG	QRT-PCR expression analysis
	GhMEKK5_1	CACAAGCAACATCACAGT	GAAGACGACAATGGAGTATC	QRT-PCR expression analysis
	GhMEKK10_1	GGAAGAGACAGGCAAGATA	GTAGCAACATCAACCAAGT	QRT-PCR expression analysis
	GhMEKK17	GGTTAGCAGTAATAATATGGATGA	ATGCCTTGAATGAACTTGTT	QRT-PCR expression analysis
	GhMEKK19	ACTAATAACTCGGCTTCTCT	GCATACTCCAAGAACAGATT	QRT-PCR expression analysis
	GhMEKK20	GATACGATTGGGAGTGGAA	TGTGGACAAGAACCGATT	QRT-PCR expression analysis
	GhCTR1_1	AATGTCTACGGCATCCAA	CTCTCACACCAGGCTTAT	QRT-PCR expression analysis
	GhRAF17_2	TTCCACCTCCTCTACCTAA	AATCACCAGTCTGTCATCT	QRT-PCR expression analysis
	GhRAF30_1	TCCAGAGGTGATTGAACA	CGAGTATGCTGAGGAATAAC	QRT-PCR expression analysis
	GhRAF31_1	GCCTGATAACTTGTTGCTTA	TCTCTGTCACGGATTCTTC	QRT-PCR expression analysis
	GhRAF32	GTTGCTATTAAGGTCGTTAGAA	GCTCAGTTACAATCACCATAA	QRT-PCR expression analysis
	GhRAF38_3	GAAGAACAAGAACAACAGGAA	CCCAGTCAAGAAGTTTAACAG	QRT-PCR expression analysis
	histone3	GAAGCCTCATCGATACCGTC	CTACCACTACCATCATGG	Reference gene for qRT-PCR analysis
